# Supplementary material for: CaSilico: A versatile CRISPR package for in silico CRISPR RNA designing for Cas12, Cas13, and Cas14
Source: Front Bioeng Biotechnol. 2022 Aug 9;10:957131. doi: 10.3389/fbioe.2022.957131 (PMC9395711; doi:10.3389/fbioe.2022.957131)
Supplement: Supplementary file 2 [file DataSheet1.XLSX]

## Sheet: Full genomes
Country	Accession ID	Collection Date
Algeria	EPI_ISL_418241	2020-03-02
	EPI_ISL_766869	2020-06-09
	EPI_ISL_766864	2020-07-15
Benin	EPI_ISL_476822	2020-03-15
	EPI_ISL_476825	2020-04-04
Botswana	EPI_ISL_560386	2020-03-28
	EPI_ISL_1677705	2020-12-31
	EPI_ISL_1677706	2021-01-01
Cameroon	EPI_ISL_845548	2020-06-12
	EPI_ISL_845552	2020-10-23
	EPI_ISL_845558	2020-11-17
	EPI_ISL_1190766	2020-12-07
	EPI_ISL_1190762	2021-01-13
	EPI_ISL_1190755	2021-02-03
Congo	EPI_ISL_1671923	2021-03-03
Democratic Republic of the Congo	EPI_ISL_417437	2020-03-17
	EPI_ISL_435032	2020-04-09
	EPI_ISL_513617	2020-05-07
	EPI_ISL_581490	2020-06-06
	EPI_ISL_912353	2020-12-05
	EPI_ISL_912387	2021-01-07
	EPI_ISL_1854755	2021-02-25
Egypt	EPI_ISL_605780	2020-03-13
	EPI_ISL_812793	2020-04-29
	EPI_ISL_468044	2020-05-02
	EPI_ISL_510526	2020-06-01
	EPI_ISL_812822	2020-07-01
	EPI_ISL_812802	2020-08-02
	EPI_ISL_907078	2020-11-19
	EPI_ISL_794634	2020-12-01
	EPI_ISL_862799	2021-01-03
	EPI_ISL_1936361	2021-02-12
	EPI_ISL_1936194	2021-03-27
	EPI_ISL_1936273	2021-04-04
	EPI_ISL_1936102	2021-05-02
Equatorial Guinea	EPI_ISL_648315	2020-04-21
	EPI_ISL_648344	2020-05-05
	EPI_ISL_1672553	2020-06-13
	EPI_ISL_2002671	2020-12-05
	EPI_ISL_1673319	2021-01-28
	EPI_ISL_1673329	2021-02-17
	EPI_ISL_1700687	2021-03-01
Ethiopia	EPI_ISL_1170957	2020-11-15
	EPI_ISL_1897646	2021-01-26
	EPI_ISL_1897644	2021-02-03
Gabon	EPI_ISL_539573	2020-03-22
	EPI_ISL_2097225	2020-04-25
	EPI_ISL_1760554	2020-12-28
	EPI_ISL_1760556	2021-01-12
	EPI_ISL_1760555	2021-02-21
	EPI_ISL_1913070	2021-03-16
Gambia	EPI_ISL_428855	2020-03-17
	EPI_ISL_428857	2020-04-20
	EPI_ISL_471167	2020-05-04
	EPI_ISL_561285	2020-06-17
	EPI_ISL_561223	2020-07-02
	EPI_ISL_561288	2020-08-03
	EPI_ISL_811033	2020-09-09
	EPI_ISL_1731566	2021-03-08
Ghana	EPI_ISL_515181	2020-03-22
	EPI_ISL_515090	2020-05-23
	EPI_ISL_1255246	2020-07-23
	EPI_ISL_1255186	2020-08-12
	EPI_ISL_1018099	2020-11-06
	EPI_ISL_1018089	2020-12-10
	EPI_ISL_1018073	2021-01-10
	EPI_ISL_1255264	2021-02-08
	EPI_ISL_2001078	2021-03-15
Guinea	EPI_ISL_788933	2020-06-09
Kenya	EPI_ISL_458000	2020-03-17
	EPI_ISL_457868	2020-04-03
	EPI_ISL_568764	2020-05-10
	EPI_ISL_568725	2020-06-05
	EPI_ISL_1357597	2020-08-14
	EPI_ISL_1357603	2020-09-29
	EPI_ISL_1357601	2020-10-20
	EPI_ISL_1357604	2020-11-09
	EPI_ISL_1610613	2021-03-05
Madagascar	EPI_ISL_508862	2020-03-20
	EPI_ISL_625456	2020-05-04
	EPI_ISL_677634	2020-09-16
	EPI_ISL_1660310	2020-10-26
	EPI_ISL_1660311	2020-11-02
	EPI_ISL_1660296	2020-12-07
	EPI_ISL_1660294	2021-01-04
	EPI_ISL_1660249	2021-02-01
Malawi	EPI_ISL_1407107	2021-01-21
Mali	EPI_ISL_812966	2020-03-18
	EPI_ISL_487446	2020-04-06
	EPI_ISL_683835	2020-06-10
Martinique	EPI_ISL_1265608	2021-01-31
	EPI_ISL_1359971	2021-02-01
Mayotte	EPI_ISL_855361	2021-01-05
	EPI_ISL_1201516	2021-02-02
	EPI_ISL_2029781	2021-04-14
Morocco	EPI_ISL_476559	2020-02-27
	EPI_ISL_459965	2020-03-03
	EPI_ISL_469054	2020-04-01
	EPI_ISL_978534	2020-05-05
	EPI_ISL_966940	2020-07-01
	EPI_ISL_723469	11/00/2020
	EPI_ISL_769863	2020-12-14
	EPI_ISL_1103569	2021-01-02
	EPI_ISL_1103576	2021-02-04
	EPI_ISL_1913033	2021-03-01
	EPI_ISL_1908147	2021-04-03
Mozambique	EPI_ISL_636977	2020-07-11
	EPI_ISL_815255	2020-09-19
	EPI_ISL_887462	2020-11-23
	EPI_ISL_887467	2020-12-06
	EPI_ISL_887505	2021-01-05
Nigeria	EPI_ISL_527873	2020-02-21
	EPI_ISL_654794	2020-03-22
	EPI_ISL_729946	2020-04-05
	EPI_ISL_730004	2020-05-01
	EPI_ISL_729923	2020-06-01
	EPI_ISL_729955	2020-07-01
	EPI_ISL_729976	2020-08-04
	EPI_ISL_729979	2020-09-01
	EPI_ISL_729982	2020-10-05
	EPI_ISL_872610	2020-11-12
	EPI_ISL_906285	2020-12-01
	EPI_ISL_985129	2021-01-08
	EPI_ISL_1242009	2021-02-11
Reunion	EPI_ISL_1336588	2021-01-07
	EPI_ISL_1628788	2021-02-05
	EPI_ISL_1526246	2021-03-15
	EPI_ISL_1935417	2021-04-13
Rwanda	EPI_ISL_960298	2020-08-13
	EPI_ISL_735444	2020-10-19
	EPI_ISL_1302681	2020-11-02
	EPI_ISL_925857	2020-12-12
	EPI_ISL_925887	2021-01-06
	EPI_ISL_1302679	2021-02-02
Senegal	EPI_ISL_418207	2020-03-02
	EPI_ISL_480789	2020-04-01
	EPI_ISL_476493	2020-06-10
	EPI_ISL_1630269	2020-07-22
	EPI_ISL_1633465	2020-12-17
	EPI_ISL_1630272	2021-01-03
	EPI_ISL_1167171	2021-02-02
Sierra Leone	EPI_ISL_512811	2020-03-30
	EPI_ISL_512814	2020-04-03
	EPI_ISL_2001065	2021-01-27
South Africa	EPI_ISL_430297	2020-03-06
	EPI_ISL_421575	2020-04-01
	EPI_ISL_700491	2020-05-04
	EPI_ISL_467502	2020-06-01
	EPI_ISL_487329	2020-07-01
	EPI_ISL_535448	2020-08-01
	EPI_ISL_602642	2020-09-01
	EPI_ISL_605790	2020-10-01
	EPI_ISL_660652	2020-11-01
	EPI_ISL_745187	2020-12-03
	EPI_ISL_1817697	2021-03-20
	EPI_ISL_2013050	2021-04-28
	EPI_ISL_2013042	2021-05-01
Togo	EPI_ISL_1293351	2020-03-20
	EPI_ISL_1406177	2020-04-02
	EPI_ISL_1436817	2020-07-10
	EPI_ISL_1445275	2020-09-22
	EPI_ISL_1508958	2020-11-20
	EPI_ISL_1575297	2020-12-09
	EPI_ISL_1500948	2021-01-22
	EPI_ISL_1508957	2021-02-01
Tunisia	EPI_ISL_707791	2020-03-02
	EPI_ISL_463004	2020-04-01
	EPI_ISL_733500	2020-07-12
	EPI_ISL_1116468	2020-08-22
	EPI_ISL_855567	2020-09-11
	EPI_ISL_710537	2020-10-14
	EPI_ISL_654017	2020-11-02
	EPI_ISL_733499	2020-12-01
	EPI_ISL_794735	2021-01-06
	EPI_ISL_2035940	2021-02-01
	EPI_ISL_2035945	2021-03-03
Uganda	EPI_ISL_737954	2020-03-21
	EPI_ISL_451199	2020-04-20
	EPI_ISL_451202	2020-05-01
	EPI_ISL_738009	2020-07-04
	EPI_ISL_738013	2020-08-06
	EPI_ISL_738025	2020-09-01
	EPI_ISL_738038	2020-10-01
	EPI_ISL_1469431	2020-11-04
	EPI_ISL_954229	2020-12-26
	EPI_ISL_954297	2021-01-01
	EPI_ISL_1652055	2021-02-19
Zambia	EPI_ISL_510529	2020-03-16
Zimbabwe	EPI_ISL_644795	2020-05-01
	EPI_ISL_644816	2020-06-01
	EPI_ISL_1191782	2020-07-27
	EPI_ISL_1191806	2020-08-13
	EPI_ISL_1191818	2020-09-01
	EPI_ISL_1191824	2020-10-01
	EPI_ISL_1191833	2020-11-07
	EPI_ISL_1191843	2020-12-20
	EPI_ISL_1191991	2021-01-08
Afghanistan	EPI_ISL_1001002	2020-05-30
	EPI_ISL_1034760	2020-06-06
	EPI_ISL_1034755	2021-01-21
Armenia	EPI_ISL_1854605	2020-07-28
	EPI_ISL_1854608	2020-08-03
	EPI_ISL_1854632	2020-09-01
	EPI_ISL_1139148	2021-01-19
Bahrain	EPI_ISL_483547	2020-03-07
	EPI_ISL_483562	2020-04-05
	EPI_ISL_632285	2020-05-31
	EPI_ISL_632265	2020-06-19
	EPI_ISL_632261	2020-07-05
	EPI_ISL_632262	2020-08-17
	EPI_ISL_681309	2020-09-10
	EPI_ISL_632904	2020-10-02
	EPI_ISL_681308	2020-11-01
	EPI_ISL_1660437	2021-03-17
	EPI_ISL_1660424	2021-04-05
Bangladesh	EPI_ISL_468077	2020-04-08
	EPI_ISL_450344	2020-05-03
	EPI_ISL_464160	2020-06-01
	EPI_ISL_774917	2020-07-02
	EPI_ISL_605783	2020-08-08
	EPI_ISL_775217	2020-09-05
	EPI_ISL_603249	2020-10-05
	EPI_ISL_754179	2020-11-12
	EPI_ISL_735500	2020-12-02
	EPI_ISL_1036737	2021-01-03
	EPI_ISL_1547365	2021-02-01
	EPI_ISL_1828779	2021-03-06
	EPI_ISL_1825679	2021-04-01
	EPI_ISL_2036272	2021-05-06
Brunei	EPI_ISL_435677	2020-03-21
	EPI_ISL_962877	2020-12-28
	EPI_ISL_1122420	2021-01-27
Cambodia	EPI_ISL_411902	2020-01-27
	EPI_ISL_682298	2020-03-21
	EPI_ISL_918376	2020-11-07
	EPI_ISL_1040029	2020-12-01
	EPI_ISL_1096140	2021-01-20
	EPI_ISL_1098602	2021-02-03
	EPI_ISL_1532815	2021-03-01
	EPI_ISL_1711976	2021-04-04
China	EPI_ISL_402123	2019-12-24
	EPI_ISL_403928	2020-01-01
	EPI_ISL_413861	2020-02-01
	EPI_ISL_454918	2020-03-01
	EPI_ISL_444969	2020-04-16
	EPI_ISL_850948	2020-06-10
	EPI_ISL_1034643	2020-07-03
	EPI_ISL_1034539	2020-08-01
	EPI_ISL_1034712	2020-09-02
	EPI_ISL_1034598	2020-10-01
	EPI_ISL_1061405	2020-11-11
	EPI_ISL_1117378	2020-12-14
	EPI_ISL_796017	2021-01-02
	EPI_ISL_1678790	2021-03-18
	EPI_ISL_1970347	2021-04-22
Georgia	EPI_ISL_415641	2020-02-27
	EPI_ISL_416479	2020-03-05
	EPI_ISL_420144	2020-04-01
	EPI_ISL_477169	2020-05-01
	EPI_ISL_754180	2020-09-17
	EPI_ISL_1921859	2020-10-10
	EPI_ISL_1921879	2020-11-04
	EPI_ISL_763062	2020-12-21
	EPI_ISL_1791026	2021-01-06
	EPI_ISL_1048367	2021-02-09
	EPI_ISL_1914425	2021-03-03
	EPI_ISL_1914784	2021-04-01
Hong Kong	EPI_ISL_417064	2020-01-21
	EPI_ISL_412030	2020-02-01
	EPI_ISL_497791	2020-03-06
	EPI_ISL_497818	2020-04-01
	EPI_ISL_498271	2020-05-15
	EPI_ISL_610210	2020-06-22
	EPI_ISL_497829	2020-07-04
	EPI_ISL_1018257	2020-08-01
	EPI_ISL_1018287	2020-09-02
	EPI_ISL_1018315	2020-10-01
	EPI_ISL_1019655	2020-11-02
	EPI_ISL_1020064	2020-12-01
	EPI_ISL_955905	2021-01-03
India	EPI_ISL_413522	2020-01-27
	EPI_ISL_1384830	2020-02-06
	EPI_ISL_431101	2020-03-01
	EPI_ISL_447564	2020-04-01
	EPI_ISL_455659	2020-05-01
	EPI_ISL_471629	2020-06-01
	EPI_ISL_699878	2020-07-01
	EPI_ISL_862404	2020-08-01
	EPI_ISL_586570	2020-09-01
	EPI_ISL_969397	2020-10-19
	EPI_ISL_1063878	2020-11-02
	EPI_ISL_825036	2020-12-03
	EPI_ISL_860190	2021-01-01
	EPI_ISL_1419234	2021-02-01
	EPI_ISL_1357693	2021-03-01
	EPI_ISL_1677768	2021-04-01
Indonesia	EPI_ISL_529961	2020-03-12
	EPI_ISL_437192	2020-04-01
	EPI_ISL_574611	2020-05-06
	EPI_ISL_775598	2020-06-01
	EPI_ISL_833494	2020-07-06
	EPI_ISL_538501	2020-08-01
	EPI_ISL_576383	2020-09-01
	EPI_ISL_747239	2020-10-02
	EPI_ISL_889020	2020-11-04
	EPI_ISL_889021	2020-12-01
	EPI_ISL_889004	2021-01-01
	EPI_ISL_1196792	2021-02-01
	EPI_ISL_1398361	2021-03-01
	EPI_ISL_1660419	2021-04-01
Iran	EPI_ISL_862077	2020-02-20
	EPI_ISL_1014677	2020-03-07
	EPI_ISL_959275	2020-04-06
	EPI_ISL_514753	2020-05-01
	EPI_ISL_1398364	2020-06-15
	EPI_ISL_959282	2020-07-02
	EPI_ISL_1014687	2020-08-17
	EPI_ISL_1014676	2020-09-19
	EPI_ISL_862079	2020-11-05
	EPI_ISL_1014686	2020-12-09
	EPI_ISL_1993548	2021-04-04
Iraq	EPI_ISL_812258	2020-06-06
	EPI_ISL_907075	2020-10-01
	EPI_ISL_1524332	2020-12-27
	EPI_ISL_885143	2021-01-20
	EPI_ISL_1524338	2021-02-10
Israel	EPI_ISL_649094	2020-02-27
	EPI_ISL_649064	2020-03-02
	EPI_ISL_447359	2020-04-01
	EPI_ISL_516884	2020-06-01
	EPI_ISL_594160	2020-07-14
	EPI_ISL_1240648	2020-08-11
	EPI_ISL_575334	2020-09-01
	EPI_ISL_745034	2020-12-01
	EPI_ISL_944276	2021-01-03
	EPI_ISL_1209588	2021-02-01
	EPI_ISL_1424906	2021-03-01
	EPI_ISL_2085775	2021-04-01
Japan	EPI_ISL_479799	2020-01-20
	EPI_ISL_479850	2020-02-13
	EPI_ISL_479812	2020-03-01
	EPI_ISL_469289	2020-04-01
	EPI_ISL_469287	2020-05-01
	EPI_ISL_707928	2020-06-03
	EPI_ISL_644955	2020-07-01
	EPI_ISL_644981	2020-08-01
	EPI_ISL_860139	2020-09-07
	EPI_ISL_915401	2020-10-02
	EPI_ISL_860160	2020-11-01
	EPI_ISL_918167	2020-12-01
	EPI_ISL_918174	2021-01-04
	EPI_ISL_1046784	2021-02-01
	EPI_ISL_1198843	2021-03-01
	EPI_ISL_1922035	2021-04-01
	EPI_ISL_2080479	2021-05-03
Jordan	EPI_ISL_429993	2020-03-16
	EPI_ISL_450188	2020-04-06
	EPI_ISL_635779	2020-06-01
	EPI_ISL_635778	2020-07-04
	EPI_ISL_755232	2020-08-13
	EPI_ISL_755235	2020-09-06
	EPI_ISL_636329	2020-10-02
	EPI_ISL_730533	2020-11-01
	EPI_ISL_878574	2020-12-24
	EPI_ISL_878500	2021-01-02
	EPI_ISL_1970826	2021-02-08
	EPI_ISL_1406189	2021-03-07
	EPI_ISL_1823202	2021-04-16
Kazakhstan	EPI_ISL_435045	2020-03-22
	EPI_ISL_454498	2020-04-14
	EPI_ISL_454585	2020-05-04
	EPI_ISL_1365364	2020-11-14
	EPI_ISL_1365734	2020-12-04
	EPI_ISL_1341503	2021-01-01
	EPI_ISL_1448018	2021-02-24
	EPI_ISL_1448017	2021-03-04
Kuwait	EPI_ISL_416458	2020-03-02
Lebanon	EPI_ISL_450512	2020-02-27
	EPI_ISL_450508	2020-03-04
Malaysia	EPI_ISL_501220	2020-02-25
	EPI_ISL_501181	2020-03-04
	EPI_ISL_459957	2020-04-01
	EPI_ISL_501200	2020-05-04
	EPI_ISL_582124	2020-06-03
	EPI_ISL_718143	2020-07-08
	EPI_ISL_718274	2020-08-13
	EPI_ISL_644672	2020-09-01
	EPI_ISL_718214	2020-10-01
	EPI_ISL_718167	2020-11-01
	EPI_ISL_912397	2020-12-10
	EPI_ISL_1059900	2021-01-05
	EPI_ISL_1055261	2021-02-11
	EPI_ISL_1424471	2021-03-01
	EPI_ISL_1673304	2021-04-01
	EPI_ISL_2091024	2021-05-02
Mongolia	EPI_ISL_1805651	2020-03-18
	EPI_ISL_1805697	2020-10-09
	EPI_ISL_1805716	2020-11-02
	EPI_ISL_1805741	2020-12-09
	EPI_ISL_1805787	2021-01-04
	EPI_ISL_1805957	2021-02-16
	EPI_ISL_1805962	2021-03-09
Myanmar	EPI_ISL_512844	2020-04-22
	EPI_ISL_896576	5/00/2020
	EPI_ISL_896582	8/00/2020
	EPI_ISL_896592	9/00/2020
	EPI_ISL_833041	2021-01-04
Nepal	EPI_ISL_410301	2020-01-13
Oman	EPI_ISL_457701	2020-02-23
	EPI_ISL_457706	2020-03-02
	EPI_ISL_491121	2020-04-02
	EPI_ISL_458116	2020-05-01
	EPI_ISL_492014	2020-06-03
	EPI_ISL_1532302	2020-07-01
	EPI_ISL_766569	2020-12-22
Pakistan	EPI_ISL_417444	2020-03-04
	EPI_ISL_632908	2020-04-01
	EPI_ISL_779257	2020-05-03
	EPI_ISL_468160	2020-06-02
	EPI_ISL_779290	2020-07-02
	EPI_ISL_779281	2020-08-04
	EPI_ISL_1385790	2020-10-10
	EPI_ISL_1706278	2020-11-24
	EPI_ISL_757285	2020-12-25
	EPI_ISL_1711675	2021-01-01
	EPI_ISL_1732274	2021-02-09
	EPI_ISL_2100464	2021-04-06
Palestine	EPI_ISL_596502	2020-03-04
	EPI_ISL_596558	2020-06-22
	EPI_ISL_596557	2020-07-05
	EPI_ISL_596523	2020-08-15
	EPI_ISL_649153	2020-11-07
	EPI_ISL_873164	2021-01-04
	EPI_ISL_1502571	2021-02-05
Philippines	EPI_ISL_434555	2020-03-26
	EPI_ISL_634976	7/00/2020
	EPI_ISL_2105453	2020-11-08
	EPI_ISL_1081810	2021-01-07
	EPI_ISL_2105383	2021-02-01
	EPI_ISL_2090609	2021-03-22
	EPI_ISL_2090616	2021-04-08
Qatar	EPI_ISL_427416	2020-03-23
	EPI_ISL_1713978	2020-04-24
	EPI_ISL_1714572	2020-05-02
	EPI_ISL_1714171	2020-06-02
	EPI_ISL_1714518	2020-07-02
	EPI_ISL_1714384	2020-08-04
	EPI_ISL_1713205	2020-10-04
	EPI_ISL_1714325	2020-12-29
	EPI_ISL_1713422	2021-01-12
	EPI_ISL_1713895	2021-02-02
	EPI_ISL_1713812	2021-03-18
Saudi Arabia	EPI_ISL_489996	2020-02-03
	EPI_ISL_490012	2020-03-01
	EPI_ISL_437475	2020-04-01
	EPI_ISL_513176	2020-05-01
	EPI_ISL_513115	2020-06-03
	EPI_ISL_751234	2020-07-17
	EPI_ISL_512921	2020-08-04
	EPI_ISL_2001099	2021-04-15
Singapore	EPI_ISL_406973	2020-01-23
	EPI_ISL_410719	2020-02-02
	EPI_ISL_418999	2020-03-01
	EPI_ISL_435679	2020-04-01
	EPI_ISL_648661	2020-05-01
	EPI_ISL_648818	2020-06-01
	EPI_ISL_648723	2020-07-01
	EPI_ISL_512842	2020-08-02
	EPI_ISL_536429	2020-09-03
	EPI_ISL_596461	2020-10-02
	EPI_ISL_645118	2020-11-03
	EPI_ISL_728188	2020-12-02
	EPI_ISL_803967	2021-01-01
	EPI_ISL_953391	2021-02-01
	EPI_ISL_1173248	2021-03-02
	EPI_ISL_1519362	2021-04-01
South Korea	EPI_ISL_425118	2020-01-30
	EPI_ISL_426164	2020-02-02
	EPI_ISL_497997	2020-03-01
	EPI_ISL_485396	2020-04-01
	EPI_ISL_510550	2020-05-05
	EPI_ISL_514789	2020-06-01
	EPI_ISL_515005	2020-07-01
	EPI_ISL_526745	2020-08-01
	EPI_ISL_747270	2020-09-01
	EPI_ISL_747352	2020-10-01
	EPI_ISL_760216	2020-11-01
	EPI_ISL_959531	2020-12-01
	EPI_ISL_995765	2021-01-01
	EPI_ISL_1063711	2021-02-02
	EPI_ISL_1252403	2021-03-01
	EPI_ISL_1587495	2021-04-01
Sri Lanka	EPI_ISL_428671	2020-03-10
	EPI_ISL_525476	2020-04-28
	EPI_ISL_525486	2020-07-21
	EPI_ISL_1717040	2020-12-30
	EPI_ISL_978926	2021-01-12
	EPI_ISL_1233082	2021-02-03
	EPI_ISL_1233103	2021-03-02
	EPI_ISL_1970357	2021-04-06
Taiwan	EPI_ISL_406031	2020-01-23
	EPI_ISL_457726	2020-02-06
	EPI_ISL_417520	2020-03-09
	EPI_ISL_447593	2020-04-01
	EPI_ISL_667809	2020-09-17
	EPI_ISL_956327	2021-01-01
Thailand	EPI_ISL_403962	2020-01-08
	EPI_ISL_430837	2020-03-03
	EPI_ISL_447019	2020-04-01
	EPI_ISL_708721	09/00/2020
	EPI_ISL_708807	2020-10-16
	EPI_ISL_768611	2020-11-25
	EPI_ISL_768523	2020-12-03
	EPI_ISL_877766	2021-01-17
	EPI_ISL_984303	2021-02-04
	EPI_ISL_1708575	2021-04-05
United Arab Emirates	EPI_ISL_435137	2020-01-29
	EPI_ISL_435134	2020-02-08
	EPI_ISL_435129	2020-03-10
	EPI_ISL_520729	2020-04-02
	EPI_ISL_520663	2020-05-02
	EPI_ISL_520677	2020-06-02
	EPI_ISL_528707	2020-07-01
	EPI_ISL_859664	2020-08-10
	EPI_ISL_859763	2020-09-03
	EPI_ISL_859793	2020-10-05
	EPI_ISL_859888	2020-11-15
	EPI_ISL_860091	2020-12-02
Uzbekistan	EPI_ISL_1402423	2020-10-14
Vietnam	EPI_ISL_435303	2020-03-07
	EPI_ISL_455707	2020-04-02
	EPI_ISL_759876	7/00/2020
	EPI_ISL_759887	8/00/2020
	EPI_ISL_1273214	2021-01-30
	EPI_ISL_1366742	2021-02-07
Albania	EPI_ISL_815257	2020-09-05
	EPI_ISL_1299864	2020-12-14
	EPI_ISL_1299868	2021-01-06
	EPI_ISL_1299861	2021-03-01
Andorra	EPI_ISL_539496	2020-03-13
Austria	EPI_ISL_419656	2020-02-26
	EPI_ISL_437996	2020-03-02
	EPI_ISL_475793	2020-04-01
	EPI_ISL_583847	2020-05-02
	EPI_ISL_583883	2020-06-30
	EPI_ISL_583886	2020-07-19
	EPI_ISL_583887	2020-08-03
	EPI_ISL_1020296	2020-09-01
	EPI_ISL_913090	2020-10-15
	EPI_ISL_913098	2020-11-05
	EPI_ISL_1008254	2020-12-01
	EPI_ISL_1008020	2021-01-01
	EPI_ISL_1008355	2021-02-01
	EPI_ISL_1495337	2021-03-01
	EPI_ISL_1670974	2021-04-01
Azerbaijan	EPI_ISL_882637	2021-01-02
Belarus	EPI_ISL_419693	3/00/2020
	EPI_ISL_860801	2020-10-26
	EPI_ISL_860805	2020-11-03
	EPI_ISL_933533	2020-12-08
	EPI_ISL_1138899	2021-01-18
	EPI_ISL_1209407	2021-02-23
	EPI_ISL_2032231	2021-03-22
Belgium	EPI_ISL_407976	2020-02-03
	EPI_ISL_415155	2020-03-01
	EPI_ISL_450732	2020-04-01
	EPI_ISL_476996	2020-05-01
	EPI_ISL_475082	2020-06-01
	EPI_ISL_734788	2020-07-01
	EPI_ISL_734840	2020-08-01
	EPI_ISL_626249	2020-09-04
	EPI_ISL_634884	2020-10-01
	EPI_ISL_735215	2020-11-02
	EPI_ISL_718026	2020-12-01
	EPI_ISL_871836	2021-01-01
	EPI_ISL_953438	2021-02-01
	EPI_ISL_1176331	2021-03-01
	EPI_ISL_1558632	2021-04-01
	EPI_ISL_2003432	2021-05-01
Bosnia and Herzegovina	EPI_ISL_462450	2020-03-17
	EPI_ISL_462472	2020-04-01
	EPI_ISL_462753	2020-05-27
	EPI_ISL_955142	2020-07-15
	EPI_ISL_955144	2020-08-20
	EPI_ISL_955146	2020-09-02
	EPI_ISL_955151	2020-10-28
	EPI_ISL_955155	2020-11-04
	EPI_ISL_955170	2020-12-03
	EPI_ISL_955211	2021-01-05
	EPI_ISL_1016884	2021-02-04
	EPI_ISL_1300650	2021-03-03
	EPI_ISL_2029122	2021-05-05
Bulgaria	EPI_ISL_480310	2020-03-10
	EPI_ISL_480300	2020-04-14
	EPI_ISL_480302	2020-05-07
	EPI_ISL_2081878	2020-07-08
	EPI_ISL_2081909	2020-08-05
	EPI_ISL_2081899	2020-09-02
	EPI_ISL_2081914	2020-10-02
	EPI_ISL_2081897	2020-11-08
	EPI_ISL_2081913	2020-12-03
	EPI_ISL_1233443	2021-01-02
	EPI_ISL_1231621	2021-02-01
	EPI_ISL_1401174	2021-03-01
	EPI_ISL_2099345	2021-04-01
Crimea	EPI_ISL_733077	2020-09-21
Croatia	EPI_ISL_454581	2020-03-18
	EPI_ISL_994739	2020-04-01
	EPI_ISL_710554	2020-08-14
	EPI_ISL_710547	2020-09-03
	EPI_ISL_710570	2020-10-01
	EPI_ISL_1167043	2020-11-12
	EPI_ISL_1272020	2020-12-23
	EPI_ISL_1091180	2021-01-20
	EPI_ISL_1084755	2021-02-01
	EPI_ISL_1578496	2021-03-01
Cyprus	EPI_ISL_463741	2020-03-11
	EPI_ISL_463745	2020-04-01
	EPI_ISL_1164626	2020-05-05
	EPI_ISL_1164628	2020-06-10
	EPI_ISL_1164629	2020-07-11
	EPI_ISL_1164635	2020-08-05
	EPI_ISL_1164650	2020-09-02
	EPI_ISL_1164666	2020-10-02
	EPI_ISL_1164686	2020-11-02
	EPI_ISL_1164699	2020-12-28
	EPI_ISL_1164728	2021-01-22
Czech Republic	EPI_ISL_416742	2020-02-29
	EPI_ISL_416743	2020-03-05
	EPI_ISL_491118	2020-04-01
	EPI_ISL_895789	2020-05-04
	EPI_ISL_895793	2020-06-01
	EPI_ISL_779711	2020-07-06
	EPI_ISL_889337	2020-08-03
	EPI_ISL_568577	2020-09-04
	EPI_ISL_626590	2020-10-01
	EPI_ISL_737016	2020-11-01
	EPI_ISL_792697	2020-12-01
	EPI_ISL_850672	2021-01-03
	EPI_ISL_1315012	2021-02-01
	EPI_ISL_1233820	2021-03-01
	EPI_ISL_1828708	2021-04-01
	EPI_ISL_2036082	2021-05-03
Denmark	EPI_ISL_416142	2020-02-26
	EPI_ISL_416144	2020-03-01
	EPI_ISL_437630	2020-04-01
	EPI_ISL_614432	2020-05-04
	EPI_ISL_614486	2020-06-01
	EPI_ISL_618185	2020-07-06
	EPI_ISL_615911	2020-08-03
	EPI_ISL_615178	2020-09-07
	EPI_ISL_619407	2020-10-05
	EPI_ISL_625822	2020-11-02
	EPI_ISL_712250	2020-12-07
	EPI_ISL_817315	2021-01-04
	EPI_ISL_973312	2021-02-01
	EPI_ISL_1866102	2021-03-01
	EPI_ISL_1866032	2021-04-05
	EPI_ISL_2026089	2021-05-03
Estonia	EPI_ISL_420540	3/00/2020
	EPI_ISL_1138512	2020-12-11
	EPI_ISL_1138516	2021-01-08
	EPI_ISL_1138554	2021-02-02
	EPI_ISL_1469989	2021-03-01
	EPI_ISL_1732002	2021-04-01
Faroe Islands	EPI_ISL_526937	2020-03-12
	EPI_ISL_614307	2020-07-24
	EPI_ISL_614311	2020-08-05
	EPI_ISL_614304	2020-09-30
	EPI_ISL_854594	2021-01-12
Finland	EPI_ISL_413602	2020-03-03
	EPI_ISL_481649	2020-04-02
	EPI_ISL_481674	2020-05-04
	EPI_ISL_756247	2020-06-12
	EPI_ISL_755969	2020-08-08
	EPI_ISL_757365	2020-09-01
	EPI_ISL_757343	2020-10-01
	EPI_ISL_757342	2020-11-01
	EPI_ISL_732598	2020-12-01
	EPI_ISL_902759	2021-01-01
	EPI_ISL_1279028	2021-02-01
	EPI_ISL_1842707	2021-03-08
France	EPI_ISL_406596	2020-01-23
	EPI_ISL_1015209	2020-02-02
	EPI_ISL_416503	2020-03-01
	EPI_ISL_443279	2020-04-01
	EPI_ISL_510527	2020-05-01
	EPI_ISL_1015120	2020-06-02
	EPI_ISL_568998	2020-07-02
	EPI_ISL_560607	2020-08-01
	EPI_ISL_569197	2020-09-01
	EPI_ISL_593936	2020-10-01
	EPI_ISL_683400	2020-11-01
	EPI_ISL_745327	2020-12-01
	EPI_ISL_896167	2021-01-01
	EPI_ISL_982913	2021-02-01
	EPI_ISL_1219927	2021-03-01
	EPI_ISL_1547408	2021-04-01
	EPI_ISL_2002643	2021-05-01
Germany	EPI_ISL_406862	2020-01-28
	EPI_ISL_450203	2020-02-01
	EPI_ISL_729474	2020-03-01
	EPI_ISL_437225	2020-04-01
	EPI_ISL_776496	2020-05-01
	EPI_ISL_732539	2020-06-02
	EPI_ISL_729563	2020-07-01
	EPI_ISL_729584	2020-08-01
	EPI_ISL_960036	2020-09-03
	EPI_ISL_753777	2020-10-01
	EPI_ISL_718068	2020-11-01
	EPI_ISL_728331	2020-12-01
	EPI_ISL_869133	2021-01-01
	EPI_ISL_1091610	2021-02-01
	EPI_ISL_1218634	2021-03-01
	EPI_ISL_1574187	2021-04-01
	EPI_ISL_1987507	2021-05-01
Gibraltar	EPI_ISL_547444	2020-07-21
	EPI_ISL_547436	2020-08-03
	EPI_ISL_613570	2020-10-27
	EPI_ISL_709957	12/00/2020
	EPI_ISL_1299571	2021-02-01
	EPI_ISL_1299712	2021-03-08
Greece	EPI_ISL_430469	2020-02-29
	EPI_ISL_437894	2020-03-05
	EPI_ISL_437910	2020-04-01
	EPI_ISL_1497491	2020-10-09
	EPI_ISL_1497495	2020-11-02
	EPI_ISL_794820	2020-12-30
	EPI_ISL_1497482	2021-01-04
	EPI_ISL_1497461	2021-02-01
	EPI_ISL_1497329	2021-03-01
	EPI_ISL_1920625	2021-04-01
Hungary	EPI_ISL_416426	2020-03-17
	EPI_ISL_435418	2020-04-02
	EPI_ISL_526236	2020-05-08
	EPI_ISL_526224	2020-06-04
	EPI_ISL_526225	2020-07-06
	EPI_ISL_677729	2020-08-27
	EPI_ISL_671428	2020-09-01
	EPI_ISL_677773	2020-10-01
	EPI_ISL_826269	2021-01-07
	EPI_ISL_1041210	2021-02-01
Iceland	EPI_ISL_417765	2020-02-27
	EPI_ISL_417736	2020-03-01
	EPI_ISL_1586090	2020-04-01
	EPI_ISL_828507	2020-07-26
	EPI_ISL_828270	2020-08-03
	EPI_ISL_830049	2020-09-01
	EPI_ISL_827630	2020-10-01
	EPI_ISL_827305	2020-11-01
	EPI_ISL_827078	2020-12-01
	EPI_ISL_826731	2021-01-01
Ireland	EPI_ISL_414487	2020-03-04
	EPI_ISL_671379	2020-04-01
	EPI_ISL_644251	2020-05-01
	EPI_ISL_644252	2020-06-09
	EPI_ISL_500574	2020-07-04
	EPI_ISL_525373	2020-08-01
	EPI_ISL_639844	2020-09-02
	EPI_ISL_639895	2020-10-01
	EPI_ISL_768784	2020-11-02
	EPI_ISL_778826	2020-12-01
	EPI_ISL_789074	2021-01-01
	EPI_ISL_1001221	2021-02-01
	EPI_ISL_1252127	2021-03-01
	EPI_ISL_1732227	2021-04-09
Italy	EPI_ISL_451302	2020-01-30
	EPI_ISL_451300	2020-02-03
	EPI_ISL_417921	2020-03-01
	EPI_ISL_486658	2020-04-01
	EPI_ISL_522859	2020-05-01
	EPI_ISL_603157	2020-06-02
	EPI_ISL_498559	2020-07-01
	EPI_ISL_751339	2020-08-04
	EPI_ISL_776968	2020-09-01
	EPI_ISL_584069	2020-10-01
	EPI_ISL_882761	2020-11-01
	EPI_ISL_728282	2020-12-01
	EPI_ISL_977240	2021-01-01
	EPI_ISL_965031	2021-02-01
	EPI_ISL_1201281	2021-03-01
	EPI_ISL_1580592	2021-04-01
	EPI_ISL_2001428	2021-05-01
Kosovo	EPI_ISL_541651	2020-07-06
	EPI_ISL_904008	2020-12-09
	EPI_ISL_1027656	2021-01-04
Latvia	EPI_ISL_486422	2020-03-15
	EPI_ISL_450519	2020-04-14
	EPI_ISL_486391	2020-05-03
	EPI_ISL_501286	2020-06-05
	EPI_ISL_492998	2020-07-03
	EPI_ISL_515196	2020-08-03
	EPI_ISL_639635	2020-09-02
	EPI_ISL_639682	2020-10-01
	EPI_ISL_1613124	2020-12-14
	EPI_ISL_961881	2021-01-10
	EPI_ISL_1219189	2021-02-01
	EPI_ISL_1312699	2021-03-01
Liechtenstein	EPI_ISL_1036126	2020-12-15
	EPI_ISL_1973556	2021-04-21
Lithuania	EPI_ISL_416741	2/00/2020
	EPI_ISL_450496	3/00/2020
	EPI_ISL_541868	2020-04-02
	EPI_ISL_560392	2020-05-18
	EPI_ISL_560405	2020-06-03
	EPI_ISL_636839	2020-07-21
	EPI_ISL_636845	2020-08-02
	EPI_ISL_636882	2020-09-01
	EPI_ISL_802860	2020-10-01
	EPI_ISL_802862	2020-11-11
	EPI_ISL_934100	2020-12-14
	EPI_ISL_1262610	2021-01-20
	EPI_ISL_1262616	2021-02-01
	EPI_ISL_1252726	2021-03-01
	EPI_ISL_1585804	2021-04-01
Luxembourg	EPI_ISL_413593	2020-02-29
	EPI_ISL_419566	2020-03-05
	EPI_ISL_429722	2020-04-01
	EPI_ISL_459894	2020-05-12
	EPI_ISL_740289	2020-06-08
	EPI_ISL_740404	2020-07-02
	EPI_ISL_739833	2020-08-03
	EPI_ISL_744418	2020-09-02
	EPI_ISL_740291	2020-10-01
	EPI_ISL_739743	2020-11-01
	EPI_ISL_770878	2020-12-01
	EPI_ISL_910585	2021-01-01
	EPI_ISL_1383382	2021-02-01
	EPI_ISL_1383713	2021-03-01
	EPI_ISL_1917175	2021-04-01
Malta	EPI_ISL_576117	2020-08-19
	EPI_ISL_576118	2020-09-04
	EPI_ISL_2101352	2021-04-09
	EPI_ISL_2105952	2021-05-01
Moldova	EPI_ISL_523968	2020-03-11
	EPI_ISL_516938	2020-06-17
	EPI_ISL_1385807	2021-03-03
Montenegro	EPI_ISL_516922	2020-03-17
	EPI_ISL_516925	2020-07-17
	EPI_ISL_1013596	2021-01-17
Netherlands	EPI_ISL_454750	2020-02-27
	EPI_ISL_413582	2020-03-01
	EPI_ISL_422610	2020-04-01
	EPI_ISL_460835	2020-05-01
	EPI_ISL_523134	2020-06-01
	EPI_ISL_523610	2020-07-01
	EPI_ISL_523695	2020-08-01
	EPI_ISL_577944	2020-09-01
	EPI_ISL_632535	2020-10-01
	EPI_ISL_722597	2020-11-01
	EPI_ISL_722758	2020-12-01
	EPI_ISL_824169	2021-01-01
	EPI_ISL_1013685	2021-02-01
	EPI_ISL_1210425	2021-03-01
	EPI_ISL_1558578	2021-04-01
	EPI_ISL_2030881	2021-05-01
North Macedonia	EPI_ISL_677674	2020-05-20
	EPI_ISL_677675	2020-06-01
	EPI_ISL_516428	2020-07-08
	EPI_ISL_677722	2020-08-04
	EPI_ISL_678253	2020-09-07
	EPI_ISL_909654	2020-10-02
	EPI_ISL_933660	2020-11-02
	EPI_ISL_934418	2020-12-04
	EPI_ISL_956405	2021-01-02
	EPI_ISL_1018218	2021-02-01
	EPI_ISL_1669962	2021-03-01
	EPI_ISL_1970989	2021-04-01
Norway	EPI_ISL_417484	2020-02-26
	EPI_ISL_417486	2020-03-01
	EPI_ISL_449793	2020-04-02
	EPI_ISL_471176	2020-05-04
	EPI_ISL_549173	2020-06-19
	EPI_ISL_500779	2020-07-02
	EPI_ISL_549059	2020-08-01
	EPI_ISL_590991	2020-09-01
	EPI_ISL_635137	2020-10-01
	EPI_ISL_708055	2020-11-01
	EPI_ISL_775402	2020-12-01
	EPI_ISL_1034326	2021-01-02
	EPI_ISL_1013488	2021-02-03
	EPI_ISL_1254574	2021-03-01
	EPI_ISL_1819917	2021-04-01
	EPI_ISL_2007386	2021-05-03
Poland	EPI_ISL_455444	2020-03-05
	EPI_ISL_450530	2020-04-01
	EPI_ISL_451644	2020-05-02
	EPI_ISL_485399	2020-06-01
	EPI_ISL_754904	2020-08-28
	EPI_ISL_754907	2020-09-04
	EPI_ISL_882960	2020-10-29
	EPI_ISL_882961	2020-11-02
	EPI_ISL_864580	2020-12-15
	EPI_ISL_906744	2021-01-03
	EPI_ISL_1007975	2021-02-01
	EPI_ISL_1229511	2021-03-01
	EPI_ISL_1590612	2021-04-01
	EPI_ISL_1915946	2021-05-01
Portugal	EPI_ISL_413647	2020-03-01
	EPI_ISL_454211	2020-04-01
	EPI_ISL_454221	2020-05-01
	EPI_ISL_491230	2020-06-01
	EPI_ISL_693530	2020-07-01
	EPI_ISL_693632	2020-08-22
	EPI_ISL_731932	2020-11-07
	EPI_ISL_732114	2020-12-02
	EPI_ISL_861540	2021-01-01
	EPI_ISL_1055004	2021-02-10
	EPI_ISL_1399284	2021-03-01
	EPI_ISL_1738839	2021-04-05
Romania	EPI_ISL_468134	2020-03-21
	EPI_ISL_491085	2020-04-05
	EPI_ISL_491087	2020-05-01
	EPI_ISL_471416	2020-06-01
	EPI_ISL_891223	2020-07-17
	EPI_ISL_815390	2020-08-19
	EPI_ISL_1081961	2020-09-28
	EPI_ISL_896375	2020-10-31
	EPI_ISL_891221	2020-11-20
	EPI_ISL_1082291	2020-12-02
	EPI_ISL_910337	2021-01-01
	EPI_ISL_979964	2021-02-01
	EPI_ISL_1186203	2021-03-01
	EPI_ISL_2017854	2021-04-01
	EPI_ISL_2099854	2021-05-03
Russia	EPI_ISL_415710	2020-03-15
	EPI_ISL_479623	2020-04-01
	EPI_ISL_507252	2020-05-01
	EPI_ISL_569772	2020-06-01
	EPI_ISL_569828	2020-07-02
	EPI_ISL_733019	2020-08-02
	EPI_ISL_569799	2020-09-02
	EPI_ISL_733096	2020-10-01
	EPI_ISL_733484	2020-11-02
	EPI_ISL_872918	2020-12-02
	EPI_ISL_873029	2021-01-02
	EPI_ISL_1710863	2021-02-01
	EPI_ISL_1652548	2021-03-01
	EPI_ISL_2038918	2021-04-01
	EPI_ISL_2031976	2021-05-05
Serbia	EPI_ISL_661189	2020-03-12
	EPI_ISL_462434	2020-04-01
	EPI_ISL_676578	2020-05-01
	EPI_ISL_1055778	2020-06-05
	EPI_ISL_661182	2020-07-03
	EPI_ISL_891272	2020-08-01
	EPI_ISL_891267	2020-09-10
	EPI_ISL_891270	2020-10-02
	EPI_ISL_904004	2020-11-01
	EPI_ISL_904007	2020-12-09
	EPI_ISL_1017696	2021-01-08
	EPI_ISL_1654813	2021-02-04
Slovakia	EPI_ISL_516989	3/00/2020
	EPI_ISL_1280114	2020-11-28
	EPI_ISL_779656	2020-12-28
	EPI_ISL_831668	2021-01-07
	EPI_ISL_959605	2021-02-02
	EPI_ISL_1234388	2021-03-03
	EPI_ISL_1797831	2021-04-09
	EPI_ISL_1994547	2021-05-01
Slovenia	EPI_ISL_635206	2020-03-04
	EPI_ISL_635281	2020-04-01
	EPI_ISL_960304	2020-05-05
	EPI_ISL_960305	2020-06-26
	EPI_ISL_1510967	2020-07-01
	EPI_ISL_1498920	2020-08-03
	EPI_ISL_1499012	2020-09-01
	EPI_ISL_877424	2020-10-06
	EPI_ISL_877435	2020-11-07
	EPI_ISL_877438	2020-12-14
	EPI_ISL_848192	2021-01-10
	EPI_ISL_1034289	2021-02-01
	EPI_ISL_1240326	2021-03-01
	EPI_ISL_1664994	2021-04-01
Spain	EPI_ISL_871973	2020-02-22
	EPI_ISL_418248	2020-03-01
	EPI_ISL_447517	2020-04-01
	EPI_ISL_831082	2020-05-01
	EPI_ISL_539546	2020-06-01
	EPI_ISL_824420	2020-07-03
	EPI_ISL_539568	2020-08-01
	EPI_ISL_582054	2020-09-01
	EPI_ISL_654230	2020-10-01
	EPI_ISL_825337	2020-11-02
	EPI_ISL_779881	2020-12-01
	EPI_ISL_814042	2021-01-01
	EPI_ISL_1012995	2021-02-01
	EPI_ISL_1233377	2021-03-01
	EPI_ISL_1524835	2021-04-01
	EPI_ISL_1964184	2021-05-01
Sweden	EPI_ISL_476139	2020-01-31
	EPI_ISL_475544	2020-02-26
	EPI_ISL_454868	2020-03-02
	EPI_ISL_434657	2020-04-01
	EPI_ISL_632313	2020-05-01
	EPI_ISL_475568	2020-06-01
	EPI_ISL_534235	2020-07-01
	EPI_ISL_534232	2020-08-02
	EPI_ISL_648140	2020-09-01
	EPI_ISL_648146	2020-10-01
	EPI_ISL_710598	2020-11-01
	EPI_ISL_913306	2020-12-01
	EPI_ISL_832006	2021-01-01
	EPI_ISL_985332	2021-02-01
	EPI_ISL_1176385	2021-03-01
	EPI_ISL_1534144	2021-04-01
	EPI_ISL_1968715	2021-05-01
Switzerland	EPI_ISL_413996	2020-02-24
	EPI_ISL_414023	2020-03-01
	EPI_ISL_429218	2020-04-02
	EPI_ISL_581922	2020-05-01
	EPI_ISL_581907	2020-06-01
	EPI_ISL_489973	2020-07-01
	EPI_ISL_516559	2020-08-02
	EPI_ISL_541401	2020-09-01
	EPI_ISL_603270	2020-10-01
	EPI_ISL_708379	2020-11-01
	EPI_ISL_721695	2020-12-01
	EPI_ISL_847920	2021-01-01
	EPI_ISL_981559	2021-02-01
	EPI_ISL_1228785	2021-03-01
	EPI_ISL_1533120	2021-04-01
	EPI_ISL_2104719	2021-05-06
Turkey	EPI_ISL_429866	2020-03-16
	EPI_ISL_814076	2020-04-04
	EPI_ISL_480253	2020-05-01
	EPI_ISL_814081	2020-06-05
	EPI_ISL_707939	2020-07-28
	EPI_ISL_814078	2020-08-02
	EPI_ISL_730568	2020-09-01
	EPI_ISL_984736	2020-11-14
	EPI_ISL_812880	2020-12-20
	EPI_ISL_812773	2021-01-04
	EPI_ISL_1063924	2021-02-08
	EPI_ISL_1293326	2021-03-01
	EPI_ISL_1662620	2021-04-05
	EPI_ISL_2004073	2021-05-03
Ukraine	EPI_ISL_512640	2020-04-24
	EPI_ISL_512636	2020-05-08
	EPI_ISL_979972	2020-06-04
	EPI_ISL_512617	2020-07-10
	EPI_ISL_576148	2020-08-03
	EPI_ISL_1112753	2020-12-28
	EPI_ISL_1112338	2021-01-05
	EPI_ISL_1298474	2021-02-22
	EPI_ISL_1495113	2021-03-16
England	EPI_ISL_407071	2020-01-29
	EPI_ISL_414040	2020-02-05
	EPI_ISL_414525	2020-03-02
	EPI_ISL_425446	2020-04-01
	EPI_ISL_457445	2020-05-01
	EPI_ISL_559070	2020-06-01
	EPI_ISL_557973	2020-07-01
	EPI_ISL_529567	2020-08-01
	EPI_ISL_540168	2020-09-01
	EPI_ISL_577118	2020-10-01
	EPI_ISL_638586	2020-11-01
	EPI_ISL_706375	2020-12-01
	EPI_ISL_797484	2021-01-01
	EPI_ISL_950681	2021-02-01
	EPI_ISL_1180077	2021-03-01
	EPI_ISL_1504607	2021-04-01
	EPI_ISL_1921738	2021-05-01
Northern Ireland	EPI_ISL_441410	2020-03-10
	EPI_ISL_482041	2020-04-08
	EPI_ISL_469866	2020-05-01
	EPI_ISL_585247	2020-06-01
	EPI_ISL_532579	2020-07-11
	EPI_ISL_532561	2020-08-01
	EPI_ISL_585226	2020-09-01
	EPI_ISL_680295	2020-10-01
	EPI_ISL_764435	2020-11-02
	EPI_ISL_764532	2020-12-08
	EPI_ISL_866347	2021-01-01
	EPI_ISL_1057800	2021-02-02
	EPI_ISL_1975820	2021-03-01
	EPI_ISL_1537134	2021-04-01
	EPI_ISL_1986863	2021-05-01
Scotland	EPI_ISL_425807	2020-03-03
	EPI_ISL_426020	2020-04-01
	EPI_ISL_439337	2020-05-01
	EPI_ISL_478108	2020-06-01
	EPI_ISL_490704	2020-07-03
	EPI_ISL_532621	2020-08-01
	EPI_ISL_568369	2020-09-01
	EPI_ISL_585472	2020-10-01
	EPI_ISL_649499	2020-11-01
	EPI_ISL_705783	2020-12-01
	EPI_ISL_858614	2021-01-01
	EPI_ISL_964413	2021-02-01
	EPI_ISL_1190342	2021-03-01
	EPI_ISL_1506302	2021-04-01
	EPI_ISL_1939681	2021-05-01
Wales	EPI_ISL_413555	2020-02-27
	EPI_ISL_416024	2020-03-11
	EPI_ISL_432176	2020-04-01
	EPI_ISL_473986	2020-05-01
	EPI_ISL_473079	2020-06-01
	EPI_ISL_556227	2020-07-01
	EPI_ISL_514577	2020-08-01
	EPI_ISL_540899	2020-09-01
	EPI_ISL_585718	2020-10-01
	EPI_ISL_637869	2020-11-01
	EPI_ISL_710617	2020-12-01
	EPI_ISL_822807	2021-01-01
	EPI_ISL_988396	2021-02-01
	EPI_ISL_1246869	2021-03-01
	EPI_ISL_1537135	2021-04-01
	EPI_ISL_1979735	2021-05-01
Bahamas	EPI_ISL_1415416	2020-03-29
	EPI_ISL_1415414	2020-04-19
	EPI_ISL_1415412	2020-07-28
	EPI_ISL_1415410	2020-08-03
	EPI_ISL_1415408	2020-09-02
	EPI_ISL_1415407	2020-10-19
	EPI_ISL_1415402	2020-11-01
	EPI_ISL_1415419	2021-01-18
Belize	EPI_ISL_509712	2020-03-01
	EPI_ISL_509714	2020-04-09
	EPI_ISL_1822763	2020-09-18
	EPI_ISL_1822765	2020-10-05
	EPI_ISL_1822778	2020-12-22
	EPI_ISL_1822782	2021-01-03
Bermuda	EPI_ISL_780402	2020-10-29
	EPI_ISL_780407	2020-11-03
Canada	EPI_ISL_413014	1/00/2020
	EPI_ISL_450747	2020-02-26
	EPI_ISL_415581	2020-03-01
	EPI_ISL_481746	2020-04-01
	EPI_ISL_825966	2020-05-01
	EPI_ISL_826259	2020-06-01
	EPI_ISL_825640	2020-07-01
	EPI_ISL_582478	2020-08-01
	EPI_ISL_825789	2020-09-01
	EPI_ISL_973990	2020-10-01
	EPI_ISL_974804	2020-11-01
	EPI_ISL_755803	2020-12-01
	EPI_ISL_961606	2021-01-01
	EPI_ISL_1257970	2021-02-01
	EPI_ISL_1587872	2021-03-01
Costa Rica	EPI_ISL_491438	2020-03-06
	EPI_ISL_1517392	2020-05-25
	EPI_ISL_512659	2020-06-08
	EPI_ISL_682236	2020-07-01
	EPI_ISL_682262	2020-08-02
	EPI_ISL_770010	2020-09-03
	EPI_ISL_770027	2020-10-01
	EPI_ISL_770029	2020-11-01
	EPI_ISL_914794	2020-12-01
	EPI_ISL_914818	2021-01-01
	EPI_ISL_1067595	2021-02-02
	EPI_ISL_1379432	2021-03-01
	EPI_ISL_1811224	2021-04-01
Dominican Republic	EPI_ISL_1378844	2020-11-18
	EPI_ISL_906851	2020-12-27
	EPI_ISL_1378833	2021-02-12
	EPI_ISL_1378834	2021-03-11
El Salvador	EPI_ISL_671974	2020-09-16
	EPI_ISL_672570	10/00/2020
Guadeloupe	EPI_ISL_613424	2020-03-13
	EPI_ISL_1013236	2021-01-26
	EPI_ISL_1013417	2021-02-01
	EPI_ISL_1416969	2021-03-01
	EPI_ISL_1821587	2021-04-13
Guatemala	EPI_ISL_509695	2020-03-13
	EPI_ISL_837579	2020-05-18
	EPI_ISL_837583	2020-06-24
	EPI_ISL_837584	2020-07-09
	EPI_ISL_837595	2020-08-03
	EPI_ISL_1533981	2020-09-19
	EPI_ISL_1533982	2020-10-08
	EPI_ISL_1533985	2020-11-04
	EPI_ISL_1533988	2021-01-09
Jamaica	EPI_ISL_450793	2020-03-09
Martinique	EPI_ISL_2029860	2021-04-21
Mexico	EPI_ISL_412972	2020-02-27
	EPI_ISL_424667	2020-03-04
	EPI_ISL_837621	2020-04-01
	EPI_ISL_837684	2020-05-04
	EPI_ISL_635506	2020-06-01
	EPI_ISL_635552	2020-07-01
	EPI_ISL_1060746	2020-08-01
	EPI_ISL_837810	2020-09-02
	EPI_ISL_1040599	2020-10-12
	EPI_ISL_658863	2020-11-02
	EPI_ISL_878212	2020-12-01
	EPI_ISL_985156	2021-01-01
	EPI_ISL_1060611	2021-02-01
	EPI_ISL_1504072	2021-03-02
	EPI_ISL_1805470	2021-04-02
	EPI_ISL_2105821	2021-05-01
Panama	EPI_ISL_1225382	2020-02-04
	EPI_ISL_1502818	2020-03-14
	EPI_ISL_1502823	2020-04-01
	EPI_ISL_1225383	2020-05-02
	EPI_ISL_1225464	2020-06-05
	EPI_ISL_1502865	2020-07-02
	EPI_ISL_1225533	2020-08-03
	EPI_ISL_1001458	2020-12-05
	EPI_ISL_1502946	2021-01-01
	EPI_ISL_1503115	2021-02-20
Saint Barthelemy	EPI_ISL_613446	2020-02-28
	EPI_ISL_613429	2020-03-13
Saint Martin	EPI_ISL_613447	2020-03-25
	EPI_ISL_613455	2020-04-04
Sint Eustatius	EPI_ISL_636603	2020-09-07
Sint Maarten	EPI_ISL_1035238	2021-01-21
	EPI_ISL_1595941	2021-02-08
	EPI_ISL_1595930	2021-03-01
	EPI_ISL_1703594	2021-04-01
	EPI_ISL_2093461	2021-05-01
USA	EPI_ISL_404895	2020-01-19
	EPI_ISL_411954	2020-02-06
	EPI_ISL_413458	2020-03-01
	EPI_ISL_426617	2020-04-01
	EPI_ISL_451206	2020-05-01
	EPI_ISL_471157	2020-06-01
	EPI_ISL_489897	2020-07-01
	EPI_ISL_517928	2020-08-01
	EPI_ISL_542063	2020-09-01
	EPI_ISL_596422	2020-10-01
	EPI_ISL_661040	2020-11-01
	EPI_ISL_730340	2020-12-01
	EPI_ISL_791115	2021-01-01
	EPI_ISL_955221	2021-02-01
	EPI_ISL_1172960	2021-03-01
	EPI_ISL_1468532	2021-04-01
	EPI_ISL_1970668	2021-05-01
Australia	EPI_ISL_407893	2020-01-24
	EPI_ISL_693290	2020-02-04
	EPI_ISL_413597	2020-03-02
	EPI_ISL_451549	2020-04-01
	EPI_ISL_455057	2020-05-01
	EPI_ISL_512719	2020-06-03
	EPI_ISL_490042	2020-07-01
	EPI_ISL_513393	2020-08-01
	EPI_ISL_530339	2020-09-01
	EPI_ISL_593475	2020-10-02
	EPI_ISL_678375	2020-11-01
	EPI_ISL_710127	2020-12-01
	EPI_ISL_767940	2021-01-01
	EPI_ISL_979358	2021-02-02
	EPI_ISL_1184094	2021-03-01
	EPI_ISL_1620805	2021-04-10
	EPI_ISL_1914666	2021-05-01
French Polynesia	EPI_ISL_1371904	2020-12-07
	EPI_ISL_1371898	2021-01-14
Guam	EPI_ISL_445000	2020-03-20
	EPI_ISL_1273073	2020-11-27
	EPI_ISL_1273065	2020-12-02
	EPI_ISL_1273063	2021-01-08
	EPI_ISL_1273071	2021-02-05
	EPI_ISL_1818073	2021-03-01
	EPI_ISL_1823589	2021-04-02
New Zealand	EPI_ISL_416519	2020-03-02
	EPI_ISL_456295	2020-04-01
	EPI_ISL_579426	2020-05-01
	EPI_ISL_548132	2020-06-21
	EPI_ISL_547977	2020-08-12
	EPI_ISL_548120	2020-09-03
	EPI_ISL_579116	2020-10-04
	EPI_ISL_637085	2020-11-08
	EPI_ISL_707798	2020-12-01
	EPI_ISL_794614	2021-01-01
	EPI_ISL_1016864	2021-02-01
	EPI_ISL_1250708	2021-03-01
	EPI_ISL_1621295	2021-04-06
	EPI_ISL_1967893	2021-05-01
Northern Mariana Islands	EPI_ISL_1169505.1	2020-07-11
	EPI_ISL_1169512.1	2020-08-03
	EPI_ISL_1169517.1	2020-09-05
	EPI_ISL_1169520.1	2020-10-05
	EPI_ISL_1169534.1	2020-11-05
	EPI_ISL_1169539.1	2020-12-05
	EPI_ISL_1169543.1	2021-01-02
	EPI_ISL_1516190	2021-03-13
Papua New Guinea	EPI_ISL_693472	2020-07-21
	EPI_ISL_693473	2020-08-21
	EPI_ISL_693478	2020-09-01
	EPI_ISL_693482	2020-10-06
	EPI_ISL_1307639	2020-12-01
	EPI_ISL_1424680	2021-01-01
	EPI_ISL_1424525	2021-02-05
	EPI_ISL_1424620	2021-03-03
Argentina	EPI_ISL_420600	2020-03-07
	EPI_ISL_430805	2020-04-01
	EPI_ISL_792140	2020-05-01
	EPI_ISL_792357	2020-06-02
	EPI_ISL_792544	2020-07-06
	EPI_ISL_981053	2020-08-15
	EPI_ISL_1395912	2020-09-01
	EPI_ISL_849376	2020-10-09
	EPI_ISL_856797	2020-11-02
	EPI_ISL_856773	2020-12-02
	EPI_ISL_1395990	2021-01-04
	EPI_ISL_2104820	2021-02-01
	EPI_ISL_2135145	2021-03-02
	EPI_ISL_2136031	2021-04-01
Aruba	EPI_ISL_547445	2020-03-13
	EPI_ISL_636514	2020-08-04
	EPI_ISL_905239	2021-01-13
	EPI_ISL_1013684	2021-02-01
	EPI_ISL_1289179	2021-03-01
	EPI_ISL_1596268	2021-04-02
	EPI_ISL_2093435	2021-05-01
Bolivia	EPI_ISL_837572	2020-03-11
	EPI_ISL_837573	2020-04-20
	EPI_ISL_837574	2020-05-01
	EPI_ISL_837558	2020-07-03
	EPI_ISL_837554	2020-08-03
Bonaire	EPI_ISL_1232283	2021-02-06
	EPI_ISL_1288124	2021-03-01
	EPI_ISL_1705285	2021-04-02
Brazil	EPI_ISL_412964	2020-02-25
	EPI_ISL_414014	2020-03-02
	EPI_ISL_456072	2020-04-01
	EPI_ISL_534326	2020-05-01
	EPI_ISL_492036	2020-06-01
	EPI_ISL_693208	2020-07-01
	EPI_ISL_861871	2020-08-01
	EPI_ISL_1068093	2020-09-01
	EPI_ISL_1040832	2020-10-01
	EPI_ISL_717808	2020-11-03
	EPI_ISL_755641	2020-12-01
	EPI_ISL_861685	2021-01-02
	EPI_ISL_983863	2021-02-01
	EPI_ISL_1240642	2021-03-01
	EPI_ISL_1731578	2021-04-01
Chile	EPI_ISL_1167830	2020-02-16
	EPI_ISL_414577	2020-03-02
	EPI_ISL_445349	2020-04-01
	EPI_ISL_468758	2020-05-01
	EPI_ISL_746811	2020-06-01
	EPI_ISL_681692	2020-07-08
	EPI_ISL_626556	2020-08-07
	EPI_ISL_746698	2020-09-01
	EPI_ISL_746492	2020-10-01
	EPI_ISL_1167702	2020-11-11
	EPI_ISL_1167819	2020-12-02
	EPI_ISL_1167694	2021-01-01
	EPI_ISL_1167770	2021-02-01
	EPI_ISL_1167671	2021-03-01
	EPI_ISL_1541035	2021-04-01
Colombia	EPI_ISL_653752	2020-03-14
	EPI_ISL_447766	2020-04-01
	EPI_ISL_941119	2020-05-01
	EPI_ISL_941988	2020-06-15
	EPI_ISL_941997	2020-07-01
	EPI_ISL_1576835	2020-10-25
	EPI_ISL_1324135	2020-11-22
	EPI_ISL_1324148	2020-12-01
	EPI_ISL_1577390	2021-01-08
	EPI_ISL_1626610	2021-03-10
	EPI_ISL_1626621	2021-04-01
Curacao	EPI_ISL_636492	2020-03-10
	EPI_ISL_636519	2020-08-11
	EPI_ISL_1014559	2020-10-08
	EPI_ISL_1014574	2020-11-07
	EPI_ISL_1014554	2020-12-04
	EPI_ISL_1014592	2021-01-17
	EPI_ISL_1089962	2021-02-08
	EPI_ISL_1288145	2021-03-01
	EPI_ISL_1704909	2021-04-01
Ecuador	EPI_ISL_826798	2020-03-21
	EPI_ISL_491933	2020-04-07
	EPI_ISL_491941	2020-05-02
	EPI_ISL_539783	2020-06-15
	EPI_ISL_491932	2020-07-03
	EPI_ISL_527810	2020-08-04
	EPI_ISL_697789	2020-09-02
	EPI_ISL_660530	2020-10-01
	EPI_ISL_697798	2020-11-30
	EPI_ISL_824285	2020-12-15
	EPI_ISL_940773	2021-01-02
	EPI_ISL_1443666	2021-03-02
	EPI_ISL_1656147	2021-04-01
French Guiana	EPI_ISL_883998	2020-12-21
	EPI_ISL_890352	2021-01-02
	EPI_ISL_1060578	2021-02-01
	EPI_ISL_1381215	2021-03-01
	EPI_ISL_1821628	2021-04-01
Paraguay	EPI_ISL_1340764	2020-05-05
	EPI_ISL_1340757	2020-07-11
	EPI_ISL_1340756	2020-09-08
	EPI_ISL_1340754	2020-10-06
	EPI_ISL_1340751	2020-11-06
Peru	EPI_ISL_482468	2020-03-05
	EPI_ISL_491459	2020-04-01
	EPI_ISL_536502	2020-05-02
	EPI_ISL_529067	2020-06-08
	EPI_ISL_536479	2020-07-01
	EPI_ISL_1092358	2020-08-01
	EPI_ISL_1092338	2020-09-02
	EPI_ISL_729870	2020-10-01
	EPI_ISL_1534655	2020-11-02
	EPI_ISL_812465	2020-12-10
	EPI_ISL_925173	2021-01-18
	EPI_ISL_1629785	2021-02-01
	EPI_ISL_1629798	2021-03-18
Suriname	EPI_ISL_517616	2020-05-07
	EPI_ISL_517622	2020-06-17
	EPI_ISL_517658	2020-07-13
	EPI_ISL_1522205	2021-01-03
	EPI_ISL_1522222	2021-02-01
	EPI_ISL_1520868	2021-03-01
Uruguay	EPI_ISL_444493	2020-03-13
	EPI_ISL_747615	2020-05-05
	EPI_ISL_749151	2020-06-18
	EPI_ISL_750430	2020-07-01
Venezuela	EPI_ISL_1577752	2020-03-15
	EPI_ISL_476704	2020-04-09
	EPI_ISL_1577798	2020-05-23
